# Supplementary material for: Dementia Prevention Self-Management in Older Thai Adults with Type 2 Diabetes: Development and Psychometric Properties of Two Questionnaires
Source: Nurs Rep. 2024 Dec 2;14(4):3786–802. doi: 10.3390/nursrep14040277 (PMC11677148; doi:10.3390/nursrep14040277)
Supplement: Supplementary file 1 [file nursrep-14-00277-s001.zip]

Archive with 1 entries (1 files):
- nursrep-3167661-supplementary.pdf
